# Supplementary material for: Secretome weaponries of Cochliobolus lunatus interacting with potato leaf at different temperature regimes reveal a CL[xxxx]LHM - motif
Source: BMC Genomics. 2014 Mar 20;15:213. doi: 10.1186/1471-2164-15-213 (PMC4000054; doi:10.1186/1471-2164-15-213)
Supplement: Additional file 6: Table S2 — Details of peptide spots excised from 2-D gels. (A) Identified proteins that match unique protein models predicted from C. lunatus m118 v.2 genome peptides. (B) Details of identified proteins that did not match unique protein models predicted from C. lunatus m118 v.2 genome peptides. [file 1471-2164-15-213-S6.xls]

## Sheet: Sheet1
										Additional file 6: Table S2A
	Proteins identified by querying PMF data against predicted filtered model proteins (originated from expression sequence tag assembly) from Cochliobolus lunatus M118 v.20 filtered model proteins available at http://genome.jgi.doe.gov/Coclu2/Coclu2.home.ht												Data based on 2DE analysis of 20°C and 38°C treatment of potato leaf with C. lunatus
spots#	Organism at JGI	Database at JGI	Scaffold at JGI	Protein accession at JGI	Start at JGI	End at JGI	Query Start at JGI	Query End at JGI	Strand at JGI	Score	E-Value at JGI	Putative function at JGI	Theoretical (PI)	Experimental (PI)	Theoretical molecular weight (KDa)/charge	Experimental Molecular weight (KDa)	Correlation coefficient at Anova p?0.05	Folds expression	Signal peptide	Non classical secretion	Adhesin	Subcellular Target	N-terminal amino acid
1	Cochliobolus lunatus m118 v2.0	Coclu2_GeneCatalog_proteins_20120521.aa	scaffold_16	123093|e_gw1.16.937.1	460498	462032	19	290	+	250	7.08636 E-16	Protein kinase activity	5.701	6.55	39.6/-4	18.21	0.41	1.8	No	Yes	No	Unknown	FKPGMHPR
2	Cochliobolus lunatus m118 v2.0	Coclu2_GeneCatalog_proteins_20120521.aa	scaffold_2	16455|fgenesh1_pg.2_#_314	894507	896627	160	438	+	228	3.51623 E-16	Modulate transcription.	9.746	6.587	64.05 /14	15.63	Non-align	Non-align	No	No	Yes	Mitochondrion	TKTSPINEK
3	Cochliobolus lunatus m118 v2.0	Coclu2_GeneCatalog_proteins_20120521.aa	scaffold_13	118437|e_gw1.13.184.1	788567	789208	120	167	+	105	1.01481e-06	Unknown	10.761	6.625	18.84/18	11.87	Non-align	Non-align	No	Yes	No	Unknown	ISKLEIANHVK
4	Cochliobolus lunatus m118 v2.0	Coclu2_GeneCatalog_proteins_20120521.aa	scaffold_19	125544|e_gw1.19.437.1	104219	105974	65	611	+	1233	1.337 E-114	Oxido-reductase activity Catalysis	7.265	5.5	58.74/4	42.48	0.322	1.5	No	Yes	Yes	Unknown	VVGVCSIMK
5	Cochliobolus lunatus m118 v2.0	Coclu2_GeneCatalog_proteins_20120521.aa	scaffold_19	24606|fgenesh1_pg.19_#_39	108617	111768	76	352	+	977	7.923 E-114	Protein kinase activity	10.105	5.65	110.25 /46	45.8	0.165	2.5	No	Yes	No	Mitochondrion	LYHYICK
6	Cochliobolus lunatus m118 v2.0	Coclu2_all_proteins_20120521.aa	scaffold_7	19257|fgenesh1_pg.7_#_229	708077	713273	36	1462	+	2634	0	Unknown	6.236	5.8	195.03/-1.5	46.37	0.857	1.6	No	Yes	No	Unknown	EIEFCR
7	Cochliobolus lunatus m118 v2.0	Coclu2_GeneCatalog_proteins_20120521.aa	scaffold_10	115068|e_gw1.10.331.1	1436570	1443767	35	2204	+	1932	3.087 E-110	Heat shock protein 70kD (HSP70)	4.519	6.062	261.84/-157	45.23	0.568	1.2	No	Yes	No	Anywhere	VDLADAVR
8	Cochliobolus lunatus m118 v2.0	Coclu2_GeneCatalog_proteins_20120521.aa	scaffold_1	129342|estExt_Genewise1.C_1_t20028	510427	516003	3	1718	+	2048	1.000 E-167	RNA binding interacting selectively and non-covalently with an RNA molecule or a portion thereof.	6.735	6.287	195.79/9	36.45	0.205	2.4	No	Yes	No	Mitochondrion	FYKPMQYVLGK
9	Cochliobolus lunatus m118 v2.0	Coclu2_GeneCatalog_proteins_20120521.aa	scaffold_10	115068|e_gw1.10.331.1	1436570	1443767	35	2204	+	1932	3.09 E-110	Heat shock protein 70kD (HSP70), C-terminal subdomain	4.519	5.35	261.84/-157	35.1	0.445	1.9	No	Yes	No	Unknown	VDLADAVR
10	Cochliobolus lunatus m118 v2.0	Coclu2_GeneCatalog_proteins_20120521.aa	scaffold_1	129342|estExt_Genewise1.C_1_t20028	510427	516003	3	1718	+	2048	1 E-167	RNA processing	6.735	5.44	195.79/9	32.3	0.422	1.56	No	Yes	No	Anywhere	FYKPMQYVLGK
11	Cochliobolus lunatus m118 v2.0	Coclu2_GeneCatalog_proteins_20120521.aa	scaffold_8	19962|fgenesh1_pg.8_#_384	1164053	1169018	7	1550	+	1970	5.276 E-138	Protein kinase activity	6.338	5.931	181.87 /1	31.58	Non-align	Non-align	No	Yes	No	Anywhere	EVMTLSR
12	Cochliobolus lunatus m118 v2.0	Coclu2_GeneCatalog_proteins_20120521.aa	scaffold_11	116559|e_gw1.11.1289.1	1429299	1432541	504	1283	+	801	5.292 E-55	Peptidase S8 and S53, subtilisin, kexin, sedolisin: proteolysis	6.794	5.612	114.97/7.5	24.34	Non-align	Non-align	No	Yes	No	Mitochondrion	ARIESFK
13	Cochliobolus lunatus m118 v2.0	Coclu2_GeneCatalog_proteins_20120521.aa	scaffold_12	21721|fgenesh1_pg.12_#_162	485250	489450	186	514	+	195	2.16709e-06	Pleckstrin-like, intracellular signalling	9	5.65	146.77/24	21.48	0.032	2.3	No	Yes	No	Mitochondrion	IDLDFMK
14	Cochliobolus lunatus m118 v2.0	Coclu2_GeneCatalog_proteins_20120521.aa	scaffold_12	22022|fgenesh1_pg.12_#_463	1304481	1305227	62	235	+	327	5.972 E-33	Ribonuclease activity catalysis of the hydrolysis of phosphodiester bonds in chains of RNA Catalysis of the hydrolysis of phosphodiester bonds in chains of RNA	10.469	6.812	27.50/18.5	16.06	0.832	1.3	No	Yes	No	Unknown	ELYPEQK
15	Cochliobolus lunatus m118 v2.0	Coclu2_GeneCatalog_proteins_20120521.aa	scaffold_11	116337|e_gw1.11.1021.1	848873	854132	137	1598	+	1533	1.892 E-130	Gelsolin is a cytoplasmic, calcium-regulated, actin-modulating protein that binds to the barbed ends of actin filaments, preventing monomer exchange (end-blocking or capping)	10.188	5.012	183.28/59	22.87	0.708	3.6	No	Yes	Yes	Unknown	VARENSCK
16	Cochliobolus lunatus m118 v2.0	Coclu2_GeneCatalog_proteins_20120521.aa	scaffold_10	51954|fgenesh1_pm.10_#_434	1428119	1429947	20	569	+	781	6.39213e-73	DNA binding any molecular function by which a gene product interacts selectively with DNA	10.165	6.175	63.97 /20.5	16.07	0.515	1.2	No	Yes	Yes	Mitochondrion	MQKLEER
17	Cochliobolus lunatus m118 v2.0	Coclu2_GeneCatalog_proteins_20120521.aa	scaffold_21	140405|estExt_Genewise1.C_210317	326938	329678	35	233	+	182	2.6624e-06	Arrestin-like, N-terminal, cell signalling that responds to variety of extracellular stimulus	6.299	6.362	91.94/0	12.87	0.251	2.3	No	Yes	Yes	Unknown	LWNKESR
18	Cochliobolus lunatus m118 v2.0	Coclu2_GeneCatalog_proteins_20120521.aa	scaffold_13	137106|estExt_Genewise1.C_13_t10496	526973	530606	509	1644	+	2573	0	Tetratricopeptide TPR-1, protein-protein interaction and intracellular trafficking	4.95	5.95	126.16/-31.5	14.53	0.0099	2.3	No	Yes	No	Unknown	LCEKQNNK
19	Cochliobolus lunatus m118 v2.0	Coclu2_GeneCatalog_proteins_20120521.aa	scaffold_21	46252|estExt_Genemark1.C_210087	269466	271150	141	484	+	308	3.73265e-10	Unknown	10.04	5.725	52.33 /20.5	12.33	0.0131	3.3	No	Yes	No	Anywhere	MSTSRFIGQR
20
21	Cochliobolus lunatus m118 v2.0	Coclu2_all_proteins_20120521.aa	scaffold_16	64448|estExt_fgenesh1_pg.C_160063	174952	178435	4	938	+	1230	2.808 E-104	Unknown	9.996	5.312	112.86/53	13.17	0.033	3.8	No	Yes	No	Unknown	CYRTLNGIANR
22	Cochliobolus lunatus m118 v2.0	Coclu2_GeneCatalog_proteins_20120521.aa	scaffold_13	59412|estExt_fgenesh1_pm.C_130013	38420	41792	61	952	+	1465	1.442 E-130	WD40 repeat, signal transduction	7.268	5.162	109.98 /12.5	13.48	0.263	3.3	No	Yes	Yes	Anywhere	IFTTPDMK
23	Cochliobolus lunatus m118 v2.0	Coclu2_GeneCatalog_proteins_20120521.aa	scaffold_13	29439|fgenesh1_kg.13_#_117_#_Contig_2	400188	401208	23	283	+	1024	3.813 E-123	Short-chain dehydrogenase/reductase SDR, metabolic process	7.141	5.05	28.66 /3	10.71	0.129	3.8	No	Yes	Yes	Anywhere	CMAIDMADK
24	Cochliobolus lunatus m118 v2.0	Coclu2_GeneCatalog_proteins_20120521.aa	scaffold_9	58690|estExt_fgenesh1_pm.C_9_t10419	1194593	1197088	60	799	+	1579	1.344 E-150	Proteolysis, peptidase activity or breakdown of protein and hydrolysis of peptide bonds.	5.298	5.425	88.5/-14	11.39	0.175	2.9	No	No	Yes	Anywhere	NKFEEYGFK
25	Cochliobolus lunatus m118 v2.0	Coclu2_GeneCatalog_proteins_20120521.aa	scaffold_19	125654|e_gw1.19.739.1	704572	708861	36	1009	+	7548	0	Signal transduction response regulator, receiver region: Two-component response regulator activity	5.798	5.087	145.53/-9.5	13.48	2.39e-0.04	6	No	No	No	Mitochondrion	VVDTDLLDR
26
27	Cochliobolus lunatus m118 v2.0	Coclu2_GeneCatalog_proteins_20120521.aa	scaffold_4	132047|estExt_Genewise1.C_4_t40098	1588701	1590550	4	638	+	706	7.619 E-65	Unknown	9.465	4.637	44.72/6.5	71.05	0.832	1.2	No	Yes	Yes	Anywhere	DLRGGVSR
28	Cochliobolus lunatus m118 v2.0	Coclu2_GeneCatalog_proteins_20120521.aa	scaffold_16	123093|e_gw1.16.937.1	460498	462032	19	290	+	250	7.08636e-16	Protein kinase activity	5.701	4.412	39.60 /-4	18.38	Non-align	Non-align	No	Yes	No	Anywhere	FKPGMHPR
29	Cochliobolus lunatus m118 v2.0	Coclu2_GeneCatalog_proteins_20120521.aa	scaffold_2	16455|fgenesh1_pg.2_#_314	894507	896627	160	438	+	228	3.516 E-16	Sequence-specific DNA binding transcription factor activity, interacting selectively and non-covalently with a specific DNA sequence in order to modulate transcription.	9.746	4.262	64.05 /14	14.1	Non-align	Non-align	No	Yes	No	Anywhere	TKTSPINEK
30	Cochliobolus lunatus m118 v2.0	Coclu2_GeneCatalog_proteins_20120521.aa	scaffold_10	114571|e_gw1.10.1404.1	1501628	1503150	87	454	+	663	2.8905e-73	Cellular carbohydrate metabolic process	6.666	6.55	49.00/4	29.02	Non-align	Non-align	No	No	No	Mitochondrion	ISKLEIANHVK
31	Cochliobolus lunatus m118 v2.0	Coclu2_GeneCatalog_proteins_20120521.aa	scaffold_1	141118|estExt_Genewise1Plus.C_1_t20192	707338	710395	30	810	+	4085	0	Nucleic acid metabolism	4.73	6.55	89.97/-26.5	35.3	Non-align	Non-align	No	No	No	Anywhere	NSGDVPNASK
32	Cochliobolus lunatus m118 v2.0	Coclu2_GeneCatalog_proteins_20120521.aa	scaffold_10	44339|estExt_Genemark1.C_10_t10268	770387	773946	56	834	+	2100	0	Catalytic activities and carbohydrate metabolism	5.939	4.5	106.70/-6.5	20.63	Non-align	Non-align	No	No	No	Anywhere	HHVEEAMK
33
34
35
36
37
38	Cochliobolus lunatus m118 v2.0	Coclu2_GeneCatalog_proteins_20120521.aa	scaffold_18	46026|estExt_Genemark1.C_180273	785800	786592	568	748	+	576	1.09424e-66	Cytochrome C oxidase assembly protein CtaG/Cox11	11.24	6.55	21.89/1.5	18.66	Non-align	Non-align	Yes	No	No	Secretory pathway	LFLYNLR
										Additional file 6: Table S2B
	Peptide spots that failed to match predicted filtered model proteins (originated from EST) from Cochliobolus lunatus m118 v.2 genome peptides available at http://genome.jgi.doe.gov. This set of proteins were queried against all updated entries from the NC
Spot#	Most likely Protein name and accession number	Difference in protein expression	Accession	Species	Protein score	Amino acid coverage	Putative function and/or description	Theoretical PI	Experimental PI	Theoretical molecular weight (KDa)/charge	Experimental molecular weight (KDa)	Correlation coefficient at Anova p?0.05	Folds expression	Signal petide	Non classical secretion	Adhesin	Subcellular Target	N-terminal amino acid fragment
20	Hypothetical protein CNBK3000	Up	gi|50255213	Cryptococcus neoformans	67	12	Unknown	9.73	5.33	50.66/12.5	9.67	0.0251	2.3	No	Yes	No	Mitochondrion	MSNSSSVR
26	The authentic, non-tagged protein	Up	gi|6323762	Saccharomyces cerevisie	59	18	Peptidase/proteolysis	8.33	4.52	58.01/8.5	13.6	2.39 E-0.04	6	No	Yes	No	Mitochondrion	MLLQGMR
33	AFR742Cp	Up	gi|630423	Ashbya gossypii	61	16	Carbohydrate metabolism: 3-ketoacyl-(acyl-carrier-protein) reductase	6.4	4.95	30.05/0.5	21.43	0.766	1.22	No	Yes	No	Anywhere	AWRTCMSFSK
34	Hypothetical protein MG07235.4	Up	gi|38111280	Magnaporthe grisea	44	24	Unknown	10.35	4.98	14.45/12	19.22	0.999	1	No	Yes	No	Anywhere	TSYSDSSYR
35	Hypothetical protein CaO19.9503	Up	gi|46437288	Candida albicans SC5314	64	9	Unknown	11.35	5.52	11.57/17.5	19.7	0.792	1	No	Yes	No	Mitochondrion	ALQNSTNLPTMTK
36	Partial RAT1	Up	gi|172738	Saccharomyces cerevisie	59	10	Nucleo-cytoplasmic trafficking	10.68	5.76	9.5/17.5	19.98	0.792	1.2	No	Yes	No	Mitochondrion	NSGQYSGNSYSRNNK
37	Hypothetical protein	Up	gil19171313	Encephalitozoon cuniculi	63	35	Unknown	9.62	6.21	11.78/7.0	16.32	0.515	1.2	No	Yes	No	Anywhere	LVISGDEKYK
39	Hypothetical protein CaO19.3339	Induced	gi|46439918	Candida albicans SC5314	46	6	Unknown	10.68	6.55	9.13/9.5	18.66	Non-align	Non-align	No	Yes	No	Anywhere	KMALSSSMHK
		>NB: 'Non-align' correspond to peptide spots that failed to match with other peptide spots in gel analysis based on Progenesis Samespot v.4.1 software
